# Supplementary material for: Open-Access 12-Minute MRI Screening for Acute Appendicitis: A Five-Year Retrospective Observational Study of Diagnostic Accuracy
Source: J Clin Med. 2024 Nov 28;13(23):7257. doi: 10.3390/jcm13237257 (PMC11642492; doi:10.3390/jcm13237257)
Supplement: Supplementary file 1 [file jcm-13-07257-s001.zip]

Archive with 1 entries (1 files):
- jcm-3336944-supplementary.pdf
